# Supplementary material for: The Association between Tau Protein Level in Cerebrospinal Fluid and Cognitive Status: A Large-Scale Analysis of GAAIN Database
Source: Brain Sci. 2021 Jun 29;11(7):861. doi: 10.3390/brainsci11070861 (PMC8301769; doi:10.3390/brainsci11070861)
Supplement: Supplementary file 1 [file brainsci-11-00861-s001.zip]

Archive with 1 entries (1 files):
- brainsci-1268097-SI.pdf
